# Supplementary material for: Social Processes of Young Adults’ Recovery and Identity Formation during Life-Disruptive Mental Distress—A Meta-Ethnography
Source: Int J Environ Res Public Health. 2023 Aug 25;20(17):6653. doi: 10.3390/ijerph20176653 (PMC10487737; doi:10.3390/ijerph20176653)
Supplement: Supplementary file 1 [file ijerph-20-06653-s001.zip]

Archive with 1 entries (1 files):
- ijerph-2495399-supplementary.pdf
